# Supplementary material for: A Meta-Analysis of Short-Term Outcomes of TAVR versus SAVR in Bicuspid Aortic Valve Stenosis and TAVR Results in Different Bicuspid Valve Anatomies
Source: J Clin Med. 2023 Nov 28;12(23):7371. doi: 10.3390/jcm12237371 (PMC10707011; doi:10.3390/jcm12237371)
Supplement: Supplementary file 1 [file jcm-12-07371-s001.zip]

Archive with 1 entries (1 files):
- jcm-2741165-supplementary.pdf
